# Supplementary material for: Delaying the start of iron until 28 days after antimalarial treatment is associated with lower incidence of subsequent illness in children with malaria and iron deficiency
Source: PLoS One. 2017 Aug 30;12(8):e0183977. doi: 10.1371/journal.pone.0183977 (PMC5576757; doi:10.1371/journal.pone.0183977)
Supplement: S1 File — (XLSX) [file pone.0183977.s003.xlsx]

## Sheet: Sheet1
studyid	ageinyears	sex	treatgrp	finden0	totaldays	sickno	malno	hgbbase	haz
900	2.31348	1	2	13200	55	1	0	6.9	0.77
901	0.774812	1	1	10240	56	1	0	6	-1.94
902	1.50034	2	1	12420	56	1	1	5.2	-0.95
903	1.62081	1	1	143220	56	0		4.9	-2.37
904	1.04038	1	1	163625	0	0		7.2	-1.14
905	4.53936	2	1	61380	56	1	1	6.5	-1.92
906	0.758385	1	1	809840	56	1	0	8.4	-1.98
907	2.32717	1	2	734880	56	0		9.1	0.33
908	1.12252	2	1	82920	56	0		9.2	-1.22
909	0.876112	1	2	240	15	0		6.3	0.12
910	4.33949	1	2	1240	56	0		7.3	-1.32
911	0.717317	1	1	365520	54	1	1	8.5	-0.28
912	0.835044	2	2	26860	56	0		5	-0.9
913	1.32238	1	2	45540	56	0		10.1	-2.56
914	2.16016	2	1	36440	55	1	0	9	-0.97
915	0.558522	2	2		0	0
916	2.15469	2	1	527	56	0		6.6	1.53
917	2.89391	1	1		56	0		7.5	-1.25
918	2.7269	1	1	352880	55	2	1	11.2	-2.84
919	2.23135	1	2	1340	56	0		6.9	-0.32
920	1.2293	2	1	54540	28	0		7.3	-0.2
921	2.12183	1	2	51260	56	0		6.1	-2.6
922	2.7488	1	2	920	56	1	1	9	-2.79
923	0.561259	2	2	41920	56	0		7.2	-0.59
924	1.19918	1	1	713	55	2	1	5.9	-1.56
925	2.8282	2	2	461780	56	0		8.1	-0.62
926	0.555784	1	1	20600	56	3	1	6.4	-0.48
927	0.752909	2	2	37680	54	1	1	5.5	-0.49
928	0.517454	1	1	4600	56	2	0	8.8	0.48
929	2.79808	1	2	1081.5	56	0		11.9	-0.61
930	1.71389	1	2	832	56	0		4.5	-3.29
931	1.58248	1	2	32	56	2	0	6.9	-3.17
932	3.88501	1	1	1695	51	2	1	8.9	-2.8
933	0.583162	2	2	200240	55	0		5.9	-1.34
934	0.741958	2	2	1005	56	0		9.3	-1.48
935	3.42505	1	1	369380	56	1	0	9.3	-1.25
936	2.0397	1	2	1445.5	52	0		6.4	-1.38
937	2.32444	1	1	121220	41	0		9.4	-1.57
938	1.77413	2	2		56	0		6.7	-1.73
939	2.4449	1	1	98.5	56	1	0	9.1
940	2.77892	2	2	960	56	1	1	11	-1.59
941	3.29363	1	1		56	0		11.4	-1.82
942	2.04517	1	2	189285	56	1	1	7.7	-0.93
943	3.26352	1	2	5220	56	0		9.5	-2.3
944	4.24641	1	1	7540	56	0		6.7	-1.9
945	1.11157	2	1	73110	56	1	0	8.6	-1.95
946	2.29979	2	2	104760	56	2	2	8.7	-0.69
947	2.7269	1	2		56	0		9.3	-0.47
948	2.17933	2	2	64046.5	56	0		8.3	0.45
949	2.17933	2	2	15340	0	0		10.8	-2.48
950	2.32991	2	2	132980	56	0		8.6	-0.84
951	4.7447	1	2	153616	56	0		8.1	-1.45
952	1.7358	1	2	94120	56	0		7.4	-1.28
953	2.12183	1	2	81097	56	0		7
954	2.28884	1	2	20020	42	1	1	8.9	-1.45
955	3.75907	2	2	65340	56	1	0	6.7	0.32
956	1.11978	1	1	952	56	2	0	8.9	-2.28
957	2.51882	1	1	38760	56	2	0	10.1	0.82
958	1.39083	1	2	1120	0	0		9.4	-1.9
959	1.12799	1	1	82380	43	0		7.3	1.67
960	4.68994	1	1		56	0		6	-1.38
961	2.95962	1	1	15240	56	1	0	8.6	-2.68
962	1.34428	1	1	23860	55	1	1	9.4	-1.15
963	1.28131	1	2	212920	56	2	0	7.8	-0.43
964	1.34702	2	2	20360	56	0		7.3	-0.29
965	3.37851	1	2		0	0		7.4
966	1.99863	2	2	477240	56	1	0	9.2	-2.65
967	1.0924	1	1	27300	56	2	1	7.4	-1.18
968	1.13347	1	1	260076	56	0		7.3	-3.35
969	3.18686	2	2	79540	56	0		7.7	-1.9
970	1.81246	1	1	144820	56	1	0	7.9	-2.8
971	1.84257	2	1	3360	56	2	2	6.3	-2.84
972	1.65366	1	2	944.5	56	0		8.6	-1.62
973	3.7755	2	2	1960	56	0		7.9	-0.38
974	3.8987	2	1		56	1	0	6.8	-0.73
975	2.75975	1	1	77380	56	0		10.5	-1.78
976	2.80903	2	1	835.5	56	0		10.1	-1.2
977	3.55647	2	1	92	56	0		5.5	-1.45
978	0.665298	1	1	32	56	1	0	8	-3.19
979	0.646133	1	2	1280	56	0		8.6	-2.51
980	4.75565	2	1	5060	56	0		8.5	-0.06
981	2.40383	2	2		56	0		8.5	-1.35
982	2.86927	2	1	1075	56	0		9.3	-0.57
983	1.10883	2	1	105733	56	0		7.4	-1.92
984	1.01027	1	2		0	0		8.9	-1.33
985	4.4271	1	2	45500	56	1	0	7.2
986	3.56468	1	1	76780	56	0		9	-1.28
987	3.81109	2	1	100220	56	1	1	6.8	-0.76
988	1.28953	1	1	106560	56	0		9.3
989	4.30664	1	2	634700	56	0		8	-0.2
990	0.892539	2	1	56740	56	0		6.2	-1.27
991	3.23614	1	1	33840	56	0		7	-2.25
992	3.95893	2	2	96	56	1	0	10.4	-1.64
993	3.16769	2	1	849080	56	0		8.8	-2.06
994	1.22656	2	2	31340	56	1	1	6.7	-1.62
995	4.0794	2	1	646800	56	2	1	9	-1.97
996	1.74127	2	2		56	1	0	8.5	-2.14
997	1.13347	2	1	110630	56	0		7.5	-1.94
998	2.07803	2	1	2220	28	0		6.6	-0.42
999	1.14442	2	2	37840	56	1	1	9.8	-1.29
